# Supplementary material for: A comparison of five Illumina, Ion Torrent, and nanopore sequencing technology-based approaches for whole genome sequencing of SARS-CoV-2
Source: Eur J Clin Microbiol Infect Dis. 2023 Apr 5;42(6):701–13. doi: 10.1007/s10096-023-04590-0 (PMC10075175; doi:10.1007/s10096-023-04590-0)
Supplement: Supplementary file 1 — Supplementary file1 (XLSX 15 KB) [file 10096_2023_4590_MOESM1_ESM.xlsx]

## Sheet: Sheet1
Suppl. table 1. Protocol characteristics of the five SARS-CoV-2 sequence methods compared in the current study. NA; not applicable
Protocol	Ampliseq SARS-CoV-2 for Illumina	EasySeq RC-PCR SARS-CoV-2 (Nimagen) for Illumina	Ion AmpliSeq SARS-CoV-2 (Thermo Fisher)	Custom SARS-CoV-2 primers ONT	Capture probe viral mNGS
Primer panel	AmpliSeq SARS-CoV-2 for Illumina	EasySeq RC-PCR SARS-CoV-2 (Nimagen) v3	Ion AmpliSeq SARS-CoV-2 Insight Research Assay (Thermo Fisher)	Custom-made ONT	NA, SeqCap EZ Hypercap probes
Amplicon count	247 amplicons (2 pools)	154 primer pairs (2 pools)	247 amplicons (2 pools)	189 primers	NA
Amplicon length	125-275 bps	435 bp	125-275 bp	500 bp	NA
Tagmentation: one step fragmentation and tagging	No	Yes	No	No	No
One step PCR and NGS indexing	No	Yes	No	No	No
Hands-on time of library prep (excl. cDNA synthesis)	3h	1h	3h	3h	6h
Sequence platform in this study	Illumina NovaSeq6000	Illumina MiniSeq (Mid Output kit)	GeneStudio S5 system (ThermoFisher)	MinION (ONT)	Illumina NovaSeq6000
Read length (median or range)	150 bp PE	150 bp PE	Median 189 bp (flows 500 -> ≈ max 300bp)	423 bp	150 bp PE
Total reads generated per sample	>=10 MLN	>=50,000	Median 923,647	68	>=10 MLN
Sequencing run time	40h	19h	15 h (64 libraries)	Real-time (3-16h)	40h
Total turn-around time	3 days	3 days	3 days	<24 hours	8 days
QC and trimming	Trimmomatic [v. 0.36]	Trimmomatic [v. 0.36]	Trimmomatic v0.36	Cutadapt (version3.0)	Trimmomatic [v. 0.36]
	Setting threshold Q15	Setting threshold Q15	NA	NA	Setting threshold Q15
	FastQC_0.11.9	FastQC_0.11.9	NA	NA	FastQC_0.11.9
Human reference genome	GRCh38	GRCh38	GRCh37	GRCH38	GRCh38
SARS-CoV-2 reference genome	SARS-CoV-2 reference NC_045512.2	SARS-CoV-2 reference NC_045512.2	SARS-CoV-2 reference NC_045512.2	SARS-CoV-2 reference NC_045512.2	SARS-CoV-2 reference NC_045512.2
Mapping	Bowtie2 version 2.1.0	Bowtie 2 version 2.1.0	BWA v0.7.17	Minimap2 (version 2.17-r941)	Bowtie2 version 2.1.0
Variant calling	Bcftools 1.7	Bcftools 1.7	Bcftools 1.7	Medaka/pysam library	Bcftools 1.7
