# Supplementary material for: A comparison of five Illumina, Ion Torrent, and nanopore sequencing technology-based approaches for whole genome sequencing of SARS-CoV-2
Source: Eur J Clin Microbiol Infect Dis. 2023 Apr 5;42(6):701–13. doi: 10.1007/s10096-023-04590-0 (PMC10075175; doi:10.1007/s10096-023-04590-0)
Supplement: Supplementary file 2 — Supplementary file2 (XLSX 21 KB) [file 10096_2023_4590_MOESM2_ESM.xlsx]

## Sheet: Sheet 1
Suppl. Table 2. Overview of SARS-CoV-2 Ct-value for each sample, and genome coverage, mean depth, and quality scores per sequencing protocol. Normalized depth was calculated per 100,000 total reads.
Ct-value	Sample #	Illumina AmpliSeq					Illumina EasySeq					Ion AmpliSeq					Custom primers ONT					Illumina probe viral mNGS						Additional sample information
		Genome coverage %	Depth, mean	Normalised mean depth (per 100,000)	Meanbaseq	Meanmapq	Genome coverage %	Depth, mean	Normalised mean depth (per 100,000)	Meanbaseq	Meanmapq	Genome coverage %	Depth, mean	Normalised mean depth (per 100,000)	Meanbaseq	Meanmapq	Genome coverage %	Depth, mean	Normalised mean depth (per 100,000)	Meanbaseq	Meanmapq	Genome coverage %	Depth, mean	Normalised mean depth (per 100,000)	Meanbaseq	Meanmapq	Sample data	Cluster request	Sample material
13.86	9	0.998	12923	99945	35.9	43.4	0.993	1883	98644	36.4	43.8	0.997	2983.73	67910.7	26.5	170	0.987	492.847	99911.5	24.2	59.8	0.99	61464	38826	36.2	40.2	2020-03-30	YES	Throat/nose swab
16.39	7	0.998	13257	99922	35.9	43.5	0.993	1564	98729	36.2	43.7	0.998	28395.6	68478.4	26.5	169		-		-	-	0.995	60568	34297	36.2	40.9	2020-03-28	YES	Throat/nose swab
20.05	5	0.999	7986	90698	36	43.8	0.989	846	97343	36.4	43.6	0.998	3159.88	69147.2	26.5	171	0.993	634.496	99715.2	23.9	59.9	0.561	77	57	36.2	41.3	2020-03-22	NO	Sputum
21.01	15	0.999	10675	99932	36	43.7	0.993	1366	97584	36.3	43.6	0.997	2157.06	69128.4	26.5	171	0.973	976.607	99894.1	23.8	59.8	1	17854	14258	36.1	41.2	2020-04-01	YES	Throat/nose swab
21.12	10	0.999	5050	9995	36	43.9	0.992	1035	98267	36.2	43.8	0.997	2579.65	67689.2	26.5	172	0.989	1429.34	99934.6	23.9	59.9	0.945	39781	12708	36.2	41.3	2020-03-30	YES	Throat/nose swab
22.2	8	0.996	997	99361	36	43.9	0.989	557	94647	36.3	43.4	0.993	2493.62	71951	26.6	167	0.937	969.926	99879.3	24	59.8	0.867	1896	2134	36.2	40.6	2020-03-30	YES	Throat/nose swab
22.49	13	0.998	6203	9994	35.9	43.8	0.993	865	95902	36.4	43.6	0.996	1975.87	72767.7	26.6	170	0.857	110.607	99873.2	23.6	59.8	1	13216	9433	36.1	41.8	2020-04-01	YES	Throat/nose swab
23.42	11	0.998	1623	99761	36	43.9	0.993	789	92914	36.3	43.6	0.995	2632.63	73070.7	26.7	169	0.795	789.293	99865.7	23.8	59.8	0.757	442	519	36.2	39.7	2020-03-31	YES	Throat/nose swab
23.85	18	0.998	3577	93609	36	43.8	0.98	316	96853	36.4	43.8	0.997	2156.55	67916.4	26.5	171	0.956	785.232	99850.9	23.3	59.8	0.962	21743	3288	36.1	42.9	2020-04-10	NO	Sputum
24.06	1	0.999	4102	99798	36	42.8	0.98	492	91475	36.3	43.7	0.998	2579.7	69661.2	26.6	173	0.973	1329.41	99831.6	23.6	59.9	1	95455	43976	36.2	38.9	2020-03-15	YES	Throat/nose swab
24.41	12	0.999	3101	99682	36	43.9	0.989	861	93776	36.4	43.8	0.998	2475.27	68917.5	26.5	173	0.965	1133.72	99914.8	24.1	59.8	0.69	3730	1945	36.2	41.6	2020-03-31	YES	Throat/nose swab
24.96	16	0.996	147	4152	36.2	43.8	0.935	285	72928	36.3	43.8	0.997	1985.55	61643.7	26.6	172	0.065	25.5005	19193	23.2	59.7	0.071	7	5	36.1	43.2	2020-04-07	NO	Sputum
26.01	22	0.998	1002	843	36.1	43.7	0.243	20	79914	36.4	43.5	0.989	869.014	36487.4	26.6	165	0.486	290.872	73967.2	23.6	59.9	0.244	21	18	36.1	41.2	2020-04-23	NO	Sputum
26.77	3	0.999	7219	99901	36	43.9	0.989	470	79086	36.3	43.2	0.986	2447.81	71286.4	26.6	172	0.816	646.412	99939	23.9	59.8	0.999	17202	14801	36.1	42.3	2020-03-20	YES	Throat swab
27.25	19	0.962	128	4003	36.1	43.7	0.19	10	84581	36.4	43.2	0.994	1987.03	59986.7	26.6	171	0.812	1083.98	97481.3	23.2	59.8	0.463	165	51	36.2	42.6	2020-04-13	NO	Sputum
27.78	24	0.811	41	28	36.1	43.8	0.063	5	59023	36.4	43.3	0.969	184.051	7654.87	26.6	172	0.346	381.51	84531.1	23.6	59.9	0.029	4	2	36.2	42	2020-05-18	NO	Lung biopsy
28.04	21	0.996	507	53327	36.2	43.8	0.92	152	86043	36.4	43.3	0.998	1981.68	68803.2	26.5	171	0.809	984.796	99605.2	24	59.9	0.918	6316	7460	36	43	2020-04-21	NO	Nasopharynx swab
28.74	20	0.993	182	120	35.9	43.8	0.013	1	23591	36.6	37.9	0.926	137.032	7662.69	26.6	169	0.412	127.493	59370.3	23.7	59.8	0.087	3	1	36.1	43.4	2020-04-19	NO	Sputum
29.09	14	0.998	382	98376	36	43.9	0.981	349	60718	36.4	42.7	0.997	2003.43	68957.9	26.6	170	0.773	948.206	98606.9	23.3	59.8	85.8%	6237	1507	36.1	42.7	2020-04-01	YES	Throat/nose swab
29.59	6	0.999	9855	99778	36	43.9	0.853	79	50993	36.4	41.3	0.996	2364.76	71344.8	26.6	173	0.932	986.657	99895.7	23.9	59.8	0.832	10478	4188	36.2	42.3	2020-03-25	YES	Throat swab
29.99	26	0.997	403	323	36.2	43.8	0.049	1	43342	36.4	30.5	0.995	1844.29	44460.8	26.6	169	0.594	881.559	98883.2	24	59.9	0.597	108	20	36	42.2	2020-10-15	NO	Sputum
30.03	4	0.999	10095	99884	36.1	43.9	0.976	251	53901	36.4	41.7	0.998	2253.15	70601.1	26.6	172	0.71	694.209	99882.4	24	59.9	1	29388	23210	36.1	42.9	2020-03-21	YES	Throat swab
31.48	23	0.179	4	6	36.2	43.7	-	-	-			0.469	14.0525	697.47	26.6	168	0.812	860.032	98831.9	23.9	59.9	0	0	0	0	0	2020-05-07	NO	Sputum
31.65	17	0.908	100	10422	36.2	43.9	0.196	5	50672	36.3	40.4	0.996	741.367	69285.4	26.6	174	0.676	1226.06	95369.9	24	59.9	0.507	381	265	36	43.7	2020-04-10	NO	Nasopharynx swab
33.4	2	0.909	89	5949	36.2	43.9	0.118	4	22589	36.2	31.3	0.997	927.79	67699.4	26.5	173	0.559	1209.71	99853	23.6	59.9	0.375	29	34	36.1	42.3	2020-03-18	YES	Throat swab
33.6	25	0.996	257	197	36.2	43.8	0.002	0	19536	36.5	21.7	0.99	279.016	12970.7	26.6	172	0.638	535.297	92540.3	23.2	59.8	0	0	1	36.4	41.1	2020-08-18	NO	Sputum
Median		0.998	1312.5		36	43.8	0.98	316		36.4	43.4	0.9965	2079.99		26.6	171	0.812	860.032		23.8	59.8	0.757	2813		36.1	41.9
Median Ct <=30		0.998	3339				0.9805	409.5				0.997	2205.11				0.816	789.293				0.867	6276.5
Mean Ct <=30		0.987682	4520.68				0.777091	554.409				0.991318	3256.7				0.770476	747.746				0.7146	17552.5
